# Supplementary material for: Longitudinal Metabolomics Data Analysis Informed by Mechanistic Models
Source: Metabolites. 2024 Dec 24;15(1):2. doi: 10.3390/metabo15010002 (PMC11766892; doi:10.3390/metabo15010002)
Supplement: Supplementary file 1 [file metabolites-15-00002-s001.zip]

Archive with 1 entries (1 files):
- metabolites-3332549-supplementary.pdf
